# Supplementary material for: The Significance of Thyroid Hormone Receptors in Breast Cancer: A Hypothesis-Generating Narrative Review
Source: Curr Oncol. 2024 Apr 23;31(5):2364–75. doi: 10.3390/curroncol31050176 (PMC11119174; doi:10.3390/curroncol31050176)
Supplement: Supplementary file 1 [file curroncol-31-00176-s001.zip]

Archive with 1 entries (1 files):
- curroncol-2836293-supplementary.pdf
